# Supplementary material for: Taxonomic position, antibiotic resistance and virulence factor production by Stenotrophomonas isolates from patients with cystic fibrosis and other chronic respiratory infections
Source: BMC Microbiol. 2022 May 12;22:129. doi: 10.1186/s12866-022-02466-5 (PMC9097388; doi:10.1186/s12866-022-02466-5)
Supplement: Supplementary file 2 — Additional file 2. [file 12866_2022_2466_MOESM2_ESM.xlsx]

## Sheet: Blad1
Supplementary tabel 1. MICs for different antiobiotics for each isolate.
isolate ID	ANIb ID	sequence ID	aztreonam	ceftazidime	ciptrofloxacin	colistin	co-trimoxazole	imipenem	meropenem	tobramycin
533506	A	STE-BAB-IMI-102584	> 256	64	16	1	4	> 128	64	> 128
534845	A	STE-BAB-IMI-102730	> 256	16	4	1	16	16	0.5	> 128
543227	A	STE-BAB-IMI-103064	> 256	64	2	<=0.25	16	128	64	128
534836	B	STE-BAB-IMI-102725	> 256	256	4	16	8	> 128	> 64	> 128
546334	C	STE-BAB-IMI-103259	> 256	32	4	2	0.12	> 128	> 64	64
543210	D	STE-BAB-IMI-103077	64	1	2	0.5	8	> 128	8	2
533529	D	STE-BAB-IMI-102641	> 256	4	4	> 16	16	> 128	> 64	128
534834	D	STE-BAB-IMI-102723	256	16	1	<=0.25	<=0.06	> 128	64	16
533533	E	STE-BAB-IMI-102645	64	64	2	1	2	> 128	> 64	0.25
534812	E	STE-BAB-IMI-102663	> 256	> 256	2	2	0.12	> 128	> 64	32
534818	E	STE-BAB-IMI-102660	256	128	8	2	0.5	128	> 64	> 128
542535	E	STE-BAB-IMI-102267	> 256	32	1	4	8	> 128	> 64	16
543206	E	STE-BAB-IMI-103076	> 256	128	1	4	8	> 128	> 64	32
543208	E	STE-BAB-IMI-103074	> 256	16	4	2	1	> 128	> 64	> 128
543215	E	STE-BAB-IMI-103070	> 256	64	2	4	0.5	> 128	> 64	64
543216	E	STE-BAB-IMI-103071	32	64	4	0.5	0.12	> 128	> 64	2
543217	E	STE-BAB-IMI-103068	> 256	64	4	16	0.5	> 128	> 64	32
546336	E	STE-BAB-IMI-103260	> 256	128	4	8	32	> 128	> 64	128
542523	F	STE-BAB-IMI-102209	> 256	> 256	2	0.5	<=0.06	128	> 64	0.5
542525	F	STE-BAB-IMI-102208	> 256	> 256	2	0.5	<=0.06	> 128	> 64	32
542527	F	STE-BAB-IMI-102207	> 256	> 256	8	16	0.25	> 128	> 64	64
542530	F	STE-BAB-IMI-102206	> 256	256	8	0.5	<=0.06	> 128	> 64	32
543225	F	STE-BAB-IMI-103063	> 256	256	32	4	4	128	> 64	64
547141	F	STE-BAB-IMI-103360	> 256	> 256	32	8	4	128	> 64	8
548978	F	STE-BAB-IMI-103545	16	4	16	4	0.12	8	32	16
534846	G	STE-BAB-IMI-102731	> 256	> 256	8	4	4	> 128	> 64	2
533514	H	STE-BAB-IMI-102634	> 256	2	2	0.5	16	> 128	64	4
543222	H	STE-BAB-IMI-103078	32	<=0.25	0.5	0.5	32	> 128	8	2
548948	I	STE-BAB-IMI-103368	> 256	16	32	<=0.25	0.25	32	2	2
534842	J	STE-BAB-IMI-102727	> 256	32	0.5	0.5	8	> 128	32	8
533513	K	STE-BAB-IMI-102650	> 256	2	16	1	8	> 128	> 64	32
533515	K	STE-BAB-IMI-102635	> 256	1	4	1	4	> 128	64	128
533531	K	STE-BAB-IMI-102642	16	0.5	8	0.5	0.5	> 128	4	128
534799	K	STE-BAB-IMI-102720	256	2	4	0.5	4	128	64	1
543213	K	STE-BAB-IMI-103073	> 256	2	8	1	0.5	> 128	> 64	32
548945	K	STE-BAB-IMI-103372	32	2	8	2	16	> 128	8	8
534811	L	STE-BAB-IMI-102662	> 256	1	2	1	0.12	> 128	> 64	1
542542	L	STE-BAB-IMI-102145	256	32	4	4	0.25	> 128	> 64	2
534821	M	STE-BAB-IMI-102658	> 256	1	16	0.5	1	> 128	16	> 128
534822	M	STE-BAB-IMI-102654	256	1	8	0.5	16	128	64	> 128
533501	S. maltophilia	STE-BAB-IMI-102656	32	1	1	16	0.5	> 128	4	8
533502	S. maltophilia	STE-BAB-IMI-102628	> 256	64	8	0.5	16	> 128	> 64	> 128
533507	S. maltophilia	STE-BAB-IMI-102585	> 256	256	8	> 16	8	> 128	> 64	> 128
533509	S. maltophilia	STE-BAB-IMI-102632	> 256	32	> 32	4	8	> 128	64	4
533510	S. maltophilia	STE-BAB-IMI-102633	64	0.5	1	1	2	> 128	16	32
533512	S. maltophilia	STE-BAB-IMI-102649	> 256	128	16	0.5	16	> 128	> 64	64
533517	S. maltophilia	STE-BAB-IMI-102637	> 256	128	16	1	8	> 128	> 64	2
533518	S. maltophilia	STE-BAB-IMI-102638	> 256	128	> 32	4	16	> 128	> 64	32
533524	S. maltophilia	STE-BAB-IMI-102639	> 256	32	2	8	4	> 128	> 64	> 128
533525	S. maltophilia	STE-BAB-IMI-102648	> 256	16	2	0.5	0.5	> 128	> 64	> 128
533527	S. maltophilia	STE-BAB-IMI-102647	> 256	8	8	> 16	1	4	8	> 128
533528	S. maltophilia	STE-BAB-IMI-102640	> 256	64	8	16	4	8	1	> 128
533530	S. maltophilia	STE-BAB-IMI-102643	> 256	64	2	4	0.25	> 128	> 64	64
533532	S. maltophilia	STE-BAB-IMI-102644	> 256	> 256	4	1	8	> 128	> 64	> 128
533534	S. maltophilia	STE-BAB-IMI-102646	> 256	128	4	2	16	> 128	64	> 128
534801	S. maltophilia	STE-BAB-IMI-102718	> 256	256	2	8	0.12	> 128	> 64	128
534802	S. maltophilia	STE-BAB-IMI-102719	64	4	16	8	8	> 128	> 64	64
534804	S. maltophilia	STE-BAB-IMI-102717	32	2	0.5	4	16	> 128	16	> 128
534805	S. maltophilia	STE-BAB-IMI-102716	> 256	64	32	16	8	> 128	> 64	> 128
534806	S. maltophilia	STE-BAB-IMI-102666	> 256	4	0.5	0.5	> 32	> 128	64	> 128
534807	S. maltophilia	STE-BAB-IMI-102667	> 256	128	8	> 16	0.12	> 128	> 64	> 128
534808	S. maltophilia	STE-BAB-IMI-102664	> 256	256	16	1	4	> 128	> 64	32
534809	S. maltophilia	STE-BAB-IMI-102665	> 256	32	16	1	8	8	1	> 128
534817	S. maltophilia	STE-BAB-IMI-102659	256	4	1	4	0.25	128	8	128
534819	S. maltophilia	STE-BAB-IMI-102657	128	128	4	> 16	0.12	> 128	> 64	32
534823	S. maltophilia	STE-BAB-IMI-102655	> 256	128	16	<=0.25	1	> 128	> 64	> 128
534825	S. maltophilia	STE-BAB-IMI-102652	> 256	32	8	4	2	> 128	> 64	64
534828	S. maltophilia	STE-BAB-IMI-102653	> 256	64	16	> 16	2	128	64	> 128
534829	S. maltophilia	STE-BAB-IMI-102651	> 256	8	4	2	<=0.06	> 128	64	32
534831	S. maltophilia	STE-BAB-IMI-102733	256	2	8	1	0.5	> 128	32	128
534832	S. maltophilia	STE-BAB-IMI-102722	128	8	2	0.5	1	> 128	> 64	> 128
534835	S. maltophilia	STE-BAB-IMI-102724	16	0.5	2	<=0.25	2	> 128	8	1
534838	S. maltophilia	STE-BAB-IMI-102734	> 256	128	> 32	4	8	> 128	> 64	32
534839	S. maltophilia	STE-BAB-IMI-102815	> 256	256	4	2	16	> 128	> 64	> 128
534840	S. maltophilia	STE-BAB-IMI-102726	> 256	128	2	> 16	4	> 128	> 64	> 128
534843	S. maltophilia	STE-BAB-IMI-102728	256	16	8	0.5	4	> 128	> 64	64
534844	S. maltophilia	STE-BAB-IMI-102729	> 256	32	4	0.5	16	> 128	2	8
539959	S. maltophilia	STE-BAB-IMI-102982	> 256	64	16	4	4	16	8	> 128
540831	S. maltophilia	STE-BAB-IMI-102506	> 256	256	16	> 16	32	> 128	> 64	> 128
542522	S. maltophilia	STE-BAB-IMI-102627	> 256	8	2	0.5	0.25	> 128	> 64	> 128
542532	S. maltophilia	STE-BAB-IMI-102144	128	2	2	> 16	2	> 128	4	0.25
542534	S. maltophilia	STE-BAB-IMI-102202	64	2	2	> 16	0.5	> 128	4	0.25
542536	S. maltophilia	STE-BAB-IMI-102986	256	> 256	32	1	8	128	64	> 128
542538	S. maltophilia	STE-BAB-IMI-102983	> 256	256	32	0.5	4	> 128	> 64	> 128
542539	S. maltophilia	STE-BAB-IMI-102210	> 256	128	> 32	0.5	16	> 128	> 64	> 128
543203	S. maltophilia	STE-BAB-IMI-103075	> 256	16	32	1	4	> 128	> 64	32
543211	S. maltophilia	STE-BAB-IMI-103072	> 256	32	0.5	0.5	8	> 128	64	128
543219	S. maltophilia	STE-BAB-IMI-103188	> 256	2	8	4	0.25	> 128	64	64
543220	S. maltophilia	STE-BAB-IMI-103066	> 256	4	1	8	0.12	> 128	64	> 128
543221	S. maltophilia	STE-BAB-IMI-103067	128	2	4	1	1	> 128	16	16
543223	S. maltophilia	STE-BAB-IMI-103065	> 256	2	0.5	1	0.25	> 128	16	2
546337	S. maltophilia	STE-BAB-IMI-103262	> 256	128	8	16	2	> 128	> 64	64
546338	S. maltophilia	STE-BAB-IMI-103261	> 256	64	16	> 16	8	> 128	> 64	> 128
546339	S. maltophilia	STE-BAB-IMI-103263	> 256	128	2	8	2	> 128	64	32
546340	S. maltophilia	STE-BAB-IMI-103264	256	4	8	0.5	8	> 128	64	128
546342	S. maltophilia	STE-BAB-IMI-103266	> 256	128	8	> 16	8	> 128	> 64	> 128
546343	S. maltophilia	STE-BAB-IMI-103267	> 256	128	32	4	8	> 128	> 64	> 128
547143	S. maltophilia	STE-BAB-IMI-103361	> 256	8	8	1	0.5	> 128	> 64	8
547144	S. maltophilia	STE-BAB-IMI-103362	> 256	32	16	> 16	32	> 128	> 64	> 128
547147	S. maltophilia	STE-BAB-IMI-103365	> 256	64	4	1	8	64	32	8
547148	S. maltophilia	STE-BAB-IMI-103364	> 256	64	8	2	4	> 128	> 64	8
548946	S. maltophilia	STE-BAB-IMI-103370	> 256	64	32	0.5	0.5	> 128	> 64	> 128
548947	S. maltophilia	STE-BAB-IMI-103371	> 256	32	16	1	4	128	64	32
548949	S. maltophilia	STE-BAB-IMI-103369	4	2	4	0.5	0.25	> 128	16	4
548950	S. maltophilia	STE-BAB-IMI-103366	> 256	32	2	> 16	2	> 128	> 64	> 128
533516	S. pavanii	STE-BAB-IMI-102636	128	1	0.25	4	0.12	> 128	16	64
534800	S. pavanii	STE-BAB-IMI-102816	> 256	4	2	0.5	0.5	8	8	8
534815	S. pavanii	STE-BAB-IMI-102661	> 256	64	8	1	16	128	> 64	> 128
542603	S. pavanii	STE-BAB-IMI-102919	> 256	32	32	> 16	2	> 128	> 64	> 128
545270	S. pavanii	STE-BAB-IMI-103258	> 256	32	2	1	4	> 128	> 64	> 128
547145	S. pavanii	STE-BAB-IMI-103363	> 256	4	8	> 16	> 32	> 128	32	> 128
