# Supplementary material for: Taxonomic position, antibiotic resistance and virulence factor production by Stenotrophomonas isolates from patients with cystic fibrosis and other chronic respiratory infections
Source: BMC Microbiol. 2022 May 12;22:129. doi: 10.1186/s12866-022-02466-5 (PMC9097388; doi:10.1186/s12866-022-02466-5)
Supplement: Supplementary file 3 — Additional file 3. [file 12866_2022_2466_MOESM3_ESM.xlsx]

## Sheet: Blad1
Supplementary tabel 2. Presence and absence of virulence genes.
				alkaline serum protease stmPr1	protease stmPr2	protease stmPr3	DNase	phospholipase C	phospholipase D	esterase	polysaccharide lyase	nitrate reductase (narG)	finbriae (smf-1)	TadE-like protein	giant cable pilus-like protein	afibrial adhesin	type IV pilus machinerya	Xps type II secretion system	ankyrin repeat domain-containing protein	filamentous hemagglutinin	hemolysin	regulator RpfC	regulator RpfF	glucose-1-phosphate thymylyltransferase	phosphoglucomutase/phosphomannose bifunctional protein	Ax21 outer membrane protein	protease activity	esterase activity
sequence ID	ST	isolate ID	ANIb	stmPr1	stmPr2	stmPr3	smlt3212	smlt1755	smlt3521	smlt3773	smlt1473	narG	smf-1	smlt2869	smlt3830	smlt4423	smlt1621-7	smlt0687-97	smlt3054	fha	hly	rpfC	rpfF	rmlA	spgM	ax21
STE-BAB-IMI-102656	4	533501	S. maltophilia	+	+	+	+	+	+	+	-	+	+	+	+	+	v1a	+	-	partial	-	+	+	+	+	+	+	+
STE-BAB-IMI-102628	5	533502	S. maltophilia	+	+	+	+	+	+	+	+	-	+	+	+	-	v1b	+	-	+	-	+	+	+	+	+	+	-
STE-BAB-IMI-102584	215	533506	A	+	+	+	+	+	+	+	-	-	-	-	-	-	-	-	-	-	-	+	+	+	+	+	+	+
STE-BAB-IMI-102585	4	533507	S. maltophilia	+	+	+	+	+	+	+	-	+	+	+	+	+	v1a	+	-	+	-	+	+	+	+	+	+	+
STE-BAB-IMI-102632	31	533509	S. maltophilia	+	+	+	+	+	+	+	+	+	+	+	+	+	v3	+	+	+	-	+	+	+	+	+	+	+
STE-BAB-IMI-102633	539	533510	S. maltophilia	+	+	+	+	+	+	+	+	+	+	+	+	+	v1a	+	+	+	-	+	+	+	+	+	+	+
STE-BAB-IMI-102649	246	533512	S. maltophilia	+	+	+	+	+	+	+	+	+	+	+	+	-	v1b	+	-	+	-	+	+	+	+	+	+	-
STE-BAB-IMI-102650	77	533513	K	+	+	+	+	+	+	+	+	-	+	+	+	+	-	-	+	-	-	+	-	+	+	+	+	+
STE-BAB-IMI-102634	545	533514	H	+	+	+	+	+	+	+	+	+	+	+	-	-	-	-	-	-	-	+	+	+	+	+	+	-
STE-BAB-IMI-102635	29	533515	K	+	+	+	+	+	+	+	+	-	+	+	+	+	-	-	+	-	-	+	-	+	+	+	+	+
STE-BAB-IMI-102636	306	533516	S. pavanii	+	+	+	+	+	+	+	+	-	+	+	+	-	-	-	-	-	-	+	-	+	+	+	+	-
STE-BAB-IMI-102637	8	533517	S. maltophilia	+	+	+	+	+	+	+	+	+	+	+	+	+	v2a	+	-	+	-	+	+	+	+	+	+	+
STE-BAB-IMI-102638	5	533518	S. maltophilia	+	+	+	+	+	+	+	+	-	+	+	+	-	v1b	+	-	+	-	+	+	+	+	+	+	+
STE-BAB-IMI-102639	4	533524	S. maltophilia	+	+	+	+	+	+	+	-	+	+	+	+	+	v1a	+	-	+	-	+	+	+	+	+	+	+
STE-BAB-IMI-102648	27	533525	S. maltophilia	+	+	+	+	+	+	+	+	+	+	+	+	+	-	-	-	+	-	+	+	+	+	+	+	-
STE-BAB-IMI-102647	540	533527	S. maltophilia	+	+	+	+	+	+	+	+	-	+	+	+	+	v1a	+	-	+	+	+	+	+	+	+	+	-
STE-BAB-IMI-102640	541	533528	S. maltophilia	+	+	+	+	+	+	+	+	-	+	+	+	+	v1a	+	-	+	+	+	+	+	+	+	+	+
STE-BAB-IMI-102641	337	533529	D	+	+	+	+	+	+	+	-	+	+	+	+	-	-	-	+	-	-	+	+	+	+	+	+	-
STE-BAB-IMI-102643	31	533530	S. maltophilia	+	+	+	+	+	+	+	+	+	+	+	+	+	v3	+	-	+	-	+	+	+	+	+	+	-
STE-BAB-IMI-102642	224	533531	K	+	+	+	+	+	+	+	+	-	+	+	+	+	-	-	-	-	-	+	-	+	+	+	-	-
STE-BAB-IMI-102644	4	533532	S. maltophilia	+	+	+	+	+	+	+	-	+	+	+	+	+	v1a	+	-	+	-	+	+	+	+	+	-	-
STE-BAB-IMI-102645	39	533533	E	+	+	+	+	+	+	+	+	-	+	+	-	-	-	-	-	-	-	+	+	+	+	+	-	-
STE-BAB-IMI-102646	4	533534	S. maltophilia	+	+	+	+	+	+	+	-	+	+	+	+	+	v1a	+	-	+	-	+	+	+	+	+	-	+
STE-BAB-IMI-102720	538	534799	K	+	+	+	+	+	+	+	+	-	+	+	+	+	-	-	-	-	-	+	-	+	+	+	+	+
STE-BAB-IMI-102816	233	534800	S. pavanii	+	+	+	+	+	+	+	+	+	+	+	+	-	-	-	-	-	-	+	-	+	+	+	-	+
STE-BAB-IMI-102718	544	534801	S. maltophilia	+	+	+	+	+	+	+	+	+	+	+	+	+	v1a	+	-	+	+	+	+	+	+	+	-	+
STE-BAB-IMI-102719	5	534802	S. maltophilia	+	+	+	+	+	+	+	+	+	+	+	+	-	v1b	+	-	+	-	+	+	+	+	+	-	+
STE-BAB-IMI-102717	5	534804	S. maltophilia	+	+	+	+	+	+	+	+	-	+	+	+	-	v1b	+	-	+	-	+	+	+	+	+	+	-
STE-BAB-IMI-102716	547	534805	S. maltophilia	+	+	+	+	+	+	+	+	-	+	+	+	+	v1b	+	-	+	-	+	+	+	+	+	-	-
STE-BAB-IMI-102666	84	534806	S. maltophilia	+	+	+	+	+	+	+	+	+	+	+	+	+	-	-	-	-	-	+	+	+	+	+	+	+
STE-BAB-IMI-102667	5	534807	S. maltophilia	+	+	+	+	+	+	+	+	-	+	+	+	-	v1b	+	-	-	-	+	+	+	+	+	+	-
STE-BAB-IMI-102664	543	534808	S. maltophilia	+	+	+	+	+	+	+	+	+	+	+	+	-	-	+	-	+	-	+	+	+	+	+	+	-
STE-BAB-IMI-102665	532	534809	S. maltophilia	+	+	+	+	+	+	+	+	+	-	+	+	-	v2b	+	-	+	-	+	+	+	+	+	-	+
STE-BAB-IMI-102662	15	534811	L	+	+	+	+	+	+	+	-	-	+	+	+	+	-	-	-	+	-	+	-	+	+	+	+	-
STE-BAB-IMI-102663	39	534812	E	+	+	+	+	+	+	+	+	-	+	+	-	-	-	-	+	-	-	+	+	+	+	+	+	+
STE-BAB-IMI-102661	24	534815	S. pavanii	+	+	+	+	+	+	+	+	-	+	+	+	-	-	-	-	+	-	+	-	+	+	+	+	-
STE-BAB-IMI-102659	92	534817	S. maltophilia	+	+	+	+	+	+	+	+	+	+	+	+	+	v1a	+	+	+	+	+	+	+	+	+	+	-
STE-BAB-IMI-102660	39	534818	E	+	+	+	+	+	+	+	+	-	+	+	-	-	-	-	-	-	-	+	+	+	+	+	+	+
STE-BAB-IMI-102657	xxc	534819	S. maltophilia	+	+	+	+	+	+	+	+	-	+	+	+	-	v1b	+	-	+	-	+	+	+	+	+	+	-
STE-BAB-IMI-102658	533	534821	M	+	+	+	+	+	+	+	+	+	+	+	+	+	-	-	-	+	-	+	-	+	+	+	+	-
STE-BAB-IMI-102654	534	534822	M	+	+	+	+	+	+	+	+	+	+	+	+	+	-	-	-	+	-	+	-	+	+	+	-	-
STE-BAB-IMI-102655	5	534823	S. maltophilia	+	+	+	+	+	+	+	+	+	+	+	+	-	v1b	+	-	+	-	+	+	+	+	+	+	+
STE-BAB-IMI-102652	5	534825	S. maltophilia	+	+	+	+	+	+	+	+	+	+	+	+	-	v1b	+	-	+	-	+	+	+	+	+	+	-
STE-BAB-IMI-102653	542	534828	S. maltophilia	+	+	-	+	+	+	+	+	+	+	+	+	+	-	-	-	+	+	+	+	+	+	+	+	-
STE-BAB-IMI-102651	5	534829	S. maltophilia	+	+	+	+	+	+	+	+	+	+	+	+	-	v1b	+	-	partial	-	+	+	+	+	+	+	-
STE-BAB-IMI-102733	4	534831	S. maltophilia	+	+	+	+	+	+	+	-	+	+	+	+	+	v1a	+	-	+	-	+	+	+	+	+	+	+
STE-BAB-IMI-102722	246	534832	S. maltophilia	+	+	+	+	+	+	+	+	-	+	+	+	-	v1b	+	-	-	-	+	+	+	+	+	-	-
STE-BAB-IMI-102723	337	534834	D	+	+	+	+	+	+	+	-	+	+	+	+	-	-	-	+	-	-	+	+	+	+	+	-	+
STE-BAB-IMI-102724	162	534835	S. maltophilia	+	+	+	+	+	+	+	+	+	+	+	+	+	v1a	+	+	+	-	+	-	+	+	+	-	+
STE-BAB-IMI-102725	130	534836	B	+	+	+	+	+	+	+	+	-	+	+	-	-	v2c	+	-	+	-	+	-	+	+	+	+	-
STE-BAB-IMI-102734	4	534838	S. maltophilia	+	+	+	+	+	+	+	-	+	+	+	+	+	v1a	+	-	+	-	+	+	+	+	+	+	-
STE-BAB-IMI-102815	5	534839	S. maltophilia	+	+	+	+	+	+	+	+	-	+	+	+	-	v1b	+	-	+	-	+	+	+	+	+	+	-
STE-BAB-IMI-102726	146	534840	S. maltophilia	+	+	+	+	+	+	+	+	-	+	+	+	+	-	-	+	+	-	+	+	+	+	+	+	-
STE-BAB-IMI-102727	548	534842	J	+	+	+	+	-	-	-	-	+	+	+	-	-	v2d	+	-	-	-	+	+	-	-	-	+	-
STE-BAB-IMI-102728	5	534843	S. maltophilia	+	+	+	+	+	+	+	+	+	+	+	+	-	v1b	+	-	+	-	+	+	+	+	+	-	-
STE-BAB-IMI-102729	26	534844	S. maltophilia	+	+	+	+	+	+	+	+	+	+	+	+	+	v1a	+	+	-	+	+	-	+	+	+	+	-
STE-BAB-IMI-102730	549	534845	A	+	+	+	+	+	+	+	-	-	+	+	-	-	-	-	-	-	-	+	+	+	+	+	+	-
STE-BAB-IMI-102731	537	534846	G	+	+	+	+	+	+	+	+	+	+	+	-	-	-	-	-	-	-	+	+	+	+	+	+	+
STE-BAB-IMI-102982	541	539959	S. maltophilia	+	+	+	+	+	+	+	+	-	+	-	+	+	v1a	+	-	+	+	+	+	+	+	+	+	+
STE-BAB-IMI-102506	5	540831	S. maltophilia	+	+	+	+	+	+	+	+	-	+	+	+	-	v1b	+	-	+	-	+	+	+	+	+	+	+
STE-BAB-IMI-102627	4	542522	S. maltophilia	+	+	+	+	+	+	+	+	+	+	+	+	+	v1a	+	-	-	-	+	+	+	+	+	+	-
STE-BAB-IMI-102209	535	542523	F	+	+	+	+	+	+	+	-	-	+	+	+	+	-	-	-	-	-	+	+	+	+	+	-	+
STE-BAB-IMI-102208	535	542525	F	+	+	+	+	+	+	+	-	-	+	+	+	+	-	-	-	-	-	+	+	+	+	+	+	-
STE-BAB-IMI-102207	535	542527	F	+	+	+	+	+	+	+	-	-	+	+	+	+	-	-	-	-	-	+	+	+	+	+	+	+
STE-BAB-IMI-102206	535	542530	F	+	+	+	+	+	+	+	-	-	+	+	+	+	-	-	-	-	-	+	+	+	+	+	n.d.b	n.d.
STE-BAB-IMI-102144	26	542532	S. maltophilia	+	+	+	+	+	+	+	+	+	+	+	+	+	v1a	+	+	-	+	+	-	+	+	+	-	-
STE-BAB-IMI-102202	26	542534	S. maltophilia	+	+	+	+	+	+	+	-	+	+	+	+	+	v1a	+	+	-	+	+	-	+	+	+	-	-
STE-BAB-IMI-102267	39	542535	E	+	+	+	+	+	+	+	+	-	+	+	-	-	-	-	-	-	-	+	+	+	+	+	+	-
STE-BAB-IMI-102986	5	542536	S. maltophilia	+	+	+	+	+	+	+	+	-	+	+	+	-	v1b	+	-	+	-	+	+	+	+	+	n.d.	n.d.
STE-BAB-IMI-102983	5	542538	S. maltophilia	+	+	+	+	+	+	+	+	-	+	+	+	-	v1b	+	-	+	-	+	+	+	+	+	-	+
STE-BAB-IMI-102210	5	542539	S. maltophilia	+	+	+	+	+	+	+	+	-	+	+	+	-	v1b	+	-	+	-	+	+	+	+	+	+	+
STE-BAB-IMI-102145	15	542542	L	+	+	+	+	+	+	+	-	-	+	+	+	+	-	-	-	+	-	+	-	+	+	+	+	-
STE-BAB-IMI-102919	233	542603	S. pavanii	+	+	+	+	+	+	+	+	-	+	+	+	-	-	-	+	-	-	+	-	+	+	+	+	-
STE-BAB-IMI-103075	5	543203	S. maltophilia	+	+	+	+	+	+	+	+	+	+	+	+	-	v1b	+	-	+	-	+	+	+	+	+	+	+
STE-BAB-IMI-103076	39	543206	E	+	+	+	+	+	+	+	+	-	+	+	+	-	-	-	-	-	-	+	+	+	+	+	-	+
STE-BAB-IMI-103074	39	543208	E	+	+	+	+	+	+	+	+	-	+	+	-	-	-	-	-	-	-	+	+	+	+	+	-	+
STE-BAB-IMI-103077	536	543210	D	+	+	+	+	+	+	+	-	+	+	+	+	-	-	-	+	-	-	+	+	+	+	+	+	-
STE-BAB-IMI-103072	546	543211	S. maltophilia	+	+	+	+	+	+	+	+	+	+	+	-	+	v4	+	+	+	-	+	+	+	+	+	+	-
STE-BAB-IMI-103073	77	543213	K	+	+	+	+	+	+	+	+	-	+	+	+	+	-	-	-	-	-	+	-	+	+	+	+	-
STE-BAB-IMI-103070	39	543215	E	+	+	+	+	+	+	+	+	-	+	+	-	-	-	-	-	-	-	+	+	+	+	+	+	+
STE-BAB-IMI-103071	180	543216	E	+	+	+	+	+	+	+	+	-	+	+	-	-	-	-	+	-	-	+	+	+	+	+	+	-
STE-BAB-IMI-103068	39	543217	E	+	+	+	+	+	+	+	+	-	+	+	-	-	-	-	-	-	-	+	+	+	+	+	+	-
STE-BAB-IMI-103188	5	543219	S. maltophilia	+	+	+	+	+	+	+	+	+	+	+	+	-	v1b	+	-	+	-	+	+	+	+	+	+	-
STE-BAB-IMI-103066	531	543220	S. maltophilia	+	+	+	+	+	+	+	+	+	+	+	+	+	-	-	+	+	-	+	+	+	+	+	-	+
STE-BAB-IMI-103067	162	543221	S. maltophilia	+	+	+	+	+	+	+	+	+	+	+	+	+	v1a	+	+	+	+	+	-	+	+	+	-	-
STE-BAB-IMI-103078	79	543222	H	+	+	+	+	+	+	+	+	+	+	+	+	-	-	-	+	-	-	+	+	+	+	+	+	+
STE-BAB-IMI-103065	26	543223	S. maltophilia	+	+	+	+	+	+	+	+	+	+	+	+	+	v1a	+	+	-	+	+	-	+	+	+	-	-
STE-BAB-IMI-103063	535	543225	F	+	+	+	+	+	+	+	-	-	+	+	+	+	-	-	-	-	-	+	+	+	+	+	-	+
STE-BAB-IMI-103064	89	543227	A	+	+	+	+	+	+	+	-	-	+	+	-	-	-	-	+	-	-	+	+	+	+	+	-	-
STE-BAB-IMI-103258	220	545270	S. pavanii	+	+	+	+	+	+	+	+	-	+	+	+	+	-	-	-	-	-	+	-	+	+	+	+	-
STE-BAB-IMI-103259	133	546334	C	+	+	+	+	+	+	+	-	+	+	+	+	-	-	-	+	-	-	+	+	+	+	+	-	-
STE-BAB-IMI-103260	39	546336	E	+	+	+	+	+	+	+	+	-	+	+	-	-	-	-	-	-	-	+	+	+	+	+	+	-
STE-BAB-IMI-103262	550	546337	S. maltophilia	+	+	+	+	+	+	+	+	-	+	+	+	+	v1a	+	-	+	-	+	+	+	+	+	+	-
STE-BAB-IMI-103261	31	546338	S. maltophilia	+	+	+	+	+	+	+	+	-	+	+	+	+	v3	+	-	partial	-	+	+	+	+	+	-	-
STE-BAB-IMI-103263	162	546339	S. maltophilia	+	+	+	+	+	+	+	+	+	+	+	+	+	v1a	+	+	+	+	+	-	+	+	+	-	+
STE-BAB-IMI-103264	5	546340	S. maltophilia	+	+	+	+	+	+	+	+	-	+	+	+	-	v1b	+	-	partial	-	+	+	+	+	+	-	+
STE-BAB-IMI-103266	551	546342	S. maltophilia	+	+	+	+	+	+	+	+	+	+	+	+	+	v1a	+	-	-	-	+	+	+	+	+	+	-
STE-BAB-IMI-103267	5	546343	S. maltophilia	+	+	+	+	+	+	+	-	-	+	+	+	-	v1b	+	-	partial	-	+	+	+	+	+	+	-
STE-BAB-IMI-103360	535	547141	F	+	+	+	+	+	+	+	+	-	+	+	+	+	-	-	-	-	-	+	+	+	+	+	+	-
STE-BAB-IMI-103361	162	547143	S. maltophilia	+	+	+	+	+	+	+	+	+	+	+	+	+	v1a	+	+	-	+	+	-	+	+	+	+	-
STE-BAB-IMI-103362	5	547144	S. maltophilia	+	+	+	+	+	+	+	+	-	+	+	+	-	v1b	+	-	-	-	+	+	+	+	+	+	+
STE-BAB-IMI-103363	23	547145	S. pavanii	+	+	+	+	+	+	+	+	-	+	+	+	-	-	-	-	-	-	+	-	+	+	+	+	-
STE-BAB-IMI-103365	5	547147	S. maltophilia	+	+	+	+	+	+	+	+	-	+	+	+	-	v1c	+	-	+	-	+	+	+	+	+	+	+
STE-BAB-IMI-103364	539	547148	S. maltophilia	+	+	+	+	+	+	+	+	+	+	+	+	+	v1a	+	-	partial	-	+	+	+	+	+	+	+
STE-BAB-IMI-103372	219	548945	K	+	+	+	+	+	+	+	+	+	+	+	+	+	-	-	+	-	-	+	-	+	+	+	+	-
STE-BAB-IMI-103370	4	548946	S. maltophilia	+	+	+	+	+	+	+	-	+	+	+	+	+	v1a	+	-	partial	-	+	+	+	+	+	+	+
STE-BAB-IMI-103371	5	548947	S. maltophilia	+	+	+	+	+	+	+	+	-	+	+	+	-	v1b	+	+	+	-	+	+	+	+	+	+	-
STE-BAB-IMI-103368	34	548948	I	+	+	+	+	+	+	+	+	-	+	-	-	-	-	-	-	-	-	+	-	+	+	+	-	-
STE-BAB-IMI-103369	162	548949	S. maltophilia	+	+	+	+	+	+	+	+	+	+	+	+	+	v1a	+	+	+	+	+	-	+	+	+	-	-
STE-BAB-IMI-103366	199	548950	S. maltophilia	+	+	+	+	+	+	+	+	-	+	+	+	+	v1b	+	+	+	-	+	+	+	+	+	+	-
STE-BAB-IMI-103545	535	548978	F	+	+	+	+	+	+	+	-	-	+	+	+	-	-	-	-	-	-	+	+	+	+	+	+	-
av denotes variant
bn.d. is not done
cxx no ST available because allele mutM is partially deleted
